# Supplementary material for: Prognostic Factors of Long-Term Outcomes after Primary Chemo-Radiotherapy in Non-Metastatic Anal Squamous Cell Carcinoma: An International Bicentric Cohort
Source: Biomedicines. 2023 Mar 6;11(3):791. doi: 10.3390/biomedicines11030791 (PMC10045746; doi:10.3390/biomedicines11030791)
Supplement: Supplementary file 1 [file biomedicines-11-00791-s001.zip]

Archive with 1 entries (1 files):
- biomedicines-2213142-supplementary.pdf
